# Supplementary material for: Seasonality Affects Macroalgal Community Response to Increases in pCO2
Source: PLoS One. 2014 Sep 3;9(9):e106520. doi: 10.1371/journal.pone.0106520 (PMC4153631; doi:10.1371/journal.pone.0106520)
Supplement: Data S1 — Carbonate chemistry, nutrient, heavy metal and biological community raw data. (XLSX) [file pone.0106520.s002.xlsx]

## Sheet: Carbonate chemistry
Date	Site	pH	T	S	TA	pCO2 out (μatm)	HCO3 out (mmol/kgSW)	CO3 out (mmol/kgSW)	CO2 out (mmol/kgSW)	ΩCa out	ΩAr out
2011-09-15	SEEP	7.83	26.7	38.2	2.78507	1230.35	2431.38	147.979	32.8396	3.47316	2.30992
2011-09-15	200 W	7.89	26.7	38.2	2.7905	1053.85	2391.12	167.089	28.1285	3.92168	2.60822
2011-09-15	200 E	7.75	26.6	38.1	2.74984	1491.85	2454.06	123.569	39.9368	2.90251	1.92965
2012-02-11	SEEP	7.75	14.2	38.7	2.78507	1346.91	2570.11	88.7726	50.4513	2.06095	1.32583
2012-02-11	200 W	8.04	14.2	38.6	2.7905	645.424	2400.25	161.248	24.1893	3.74634	2.40997
2012-02-11	200 E	7.81	14	38.7	2.74984	1142.79	2509.81	98.8712	43.0683	2.29549	1.47609
2012-02-12	SEEP	6.53	14.2	38.8	2.78507	24092.5	2771.36	5.78241	901.927	0.134145	0.0862993
2012-02-12	200 W	6.64	13.9	38.7	2.7905	18652.3	2772.91	7.3606	705.106	0.170894	0.109869
2012-02-12	200 E	7.39	14.1	38.8	2.74984	3179.57	2652.84	39.9648	119.395	0.927154	0.596339
2012-05-22	SEEP	7.5	20.7	39.6	2.78507	2640.56	2629.94	64.4253	81.6136	1.48604	0.971293
2012-05-22	200 W	7.99	20.7	39.8	2.7905	765.533	2357.86	179.345	23.6354	4.12971	2.69926
2012-05-22	200 E	7.71	20.8	39.8	2.74984	1552.99	2507.3	100.401	47.8179	2.31197	1.51156
2012-05-22	SEEP	7.77	21.5	33.9	2.78507	1421.58	2540.91	103.037	44.3332	2.48914	1.62108
2012-05-22	200 W	7.71	21.1	33.9	2.7905	1648.25	2577.53	89.8808	51.9612	2.17017	1.41182
2012-05-22	200 E	8.06	21.6	33.9	2.74984	664.681	2313.89	183.54	20.6729	4.43448	2.88879
2012-05-23	SEEP	7.9	20.5	39.9	2.78507	965.875	2424.7	149.327	29.9671	3.43531	2.24417
2012-05-23	200 W	8	20	39.9	2.7905	741.136	2356.26	179.84	23.3108	4.13665	2.69869
2012-05-23	200 E	7.58	20.5	39.9	2.74984	2136.44	2567.02	75.6674	66.2849	1.74075	1.13717
2012-05-23	SEEP	7.87	21	40	2.78507	1047.56	2440.52	142.815	32.0473	3.28323	2.14774
2012-05-23	200 W	7.92	21	39.9	2.7905	922.21	2409.83	157.853	28.2276	3.6321	2.37596
2012-05-23	200 E	8.01	20.9	40	2.74984	714.778	2301.39	185.321	21.9257	4.26029	2.78612
2012-05-24	SEEP	7.92	20.3	39.9	2.78507	915.368	2411.95	154.57	28.5553	3.55571	2.32156
2012-05-24	200 W	8.06	20.3	39.9	2.7905	632.166	2299.34	203.405	19.7207	4.67908	3.05503
2012-05-24	200 E	7.94	20.5	39.9	2.74984	858.729	2363.71	159.615	26.6428	3.67199	2.39878
2012-05-24	SEEP	6.97	20.6	39.8	2.78507	9295.5	2737.43	19.8224	287.773	0.456426	0.298248
2012-05-24	200 W	7.4	20.3	40	2.7905	3349.02	2665.87	51.7159	104.418	1.18865	0.776076
2012-05-24	200 E	7.66	20.3	40	2.74984	1749.11	2533.59	89.4378	54.5347	2.05565	1.34215
2012-05-25	SEEP	7.43	20	39.9	2.78507	3101.09	2653.63	54.5133	97.5378	1.25391	0.818031
2012-05-25	200 W	7.31	20.1	40	2.7905	4145.98	2688.96	42.135	129.975	0.968382	0.631925
2012-05-25	200 E	8.03	20	39.9	2.74984	673.78	2295.32	187.718	21.1922	4.31786	2.81691
2012-05-25	SEEP	7.75	20.5	39.9	2.78507	1417.99	2520.06	109.873	43.9943	2.52766	1.65123
2012-05-25	200 W	7.68	20.4	39.9	2.7905	1691.71	2562.01	94.7764	52.6299	2.18029	1.42392
2012-05-25	200 E	7.9	20.2	39.9	2.74984	951.098	2396.16	146.187	29.7511	3.36276	2.19499
2012-05-26	SEEP	7.51	20.5	39.9	2.78507	2568.02	2626.25	65.8896	79.6751	1.51581	0.990223
2012-05-26	200 W	8.1	20.5	39.9	2.7905	567.582	2258.22	220.418	17.6097	5.07078	3.31256
2012-05-26	200 E	7.27	20.3	39.9	2.74984	4505.53	2657.77	38.1307	140.552	0.877152	0.572702
2012-05-26	SEEP	7.74	20.9	39.8	2.78507	1460.31	2523.3	108.606	44.8429	2.50102	1.63561
2012-05-26	200 W	7.61	21	39.9	2.7905	2023.93	2590.31	83.1035	61.9497	1.91216	1.25085
2012-05-26	200 E	8.04	20.7	39.9	2.74984	659.005	2278.21	194.891	20.3355	4.48383	2.93072
2012-05-27	REF A	8.22	21.1	39.9	2.70122	393.366	2048.51	268.57	12.008	6.17988	4.04373
2012-05-29	REF B	8.25	20.9	39.5	2.70329	362.327	2023.79	279.873	11.1442	6.46161	4.22566
2012-06-01	REF B	8.17	21.3	39.5	2.70329	455.847	2107.81	245.498	13.8705	5.66899	3.71141
2012-06-06	REF B	8.03	20.8	39.1	2.70329	669.966	2254.2	185.472	20.7067	4.29646	2.80876
2012-06-06	REF B	8.07	21.3	39.5	2.70329	601.193	2208.13	204.287	18.2931	4.71736	3.08839
2012-09-27	REF B	8.07	26	39.8	2.70329	616.475	2145.32	230.638	16.6007	5.3295	3.53866
2012-09-28	REF A	8.01	25.9	39.7	2.70122	726.797	2204.78	205.359	19.6297	4.74933	3.1524
2012-09-28	REF A	8.03	26.4	39.7	2.70122	690.14	2179.63	215.77	18.4132	4.99261	3.3192
2012-09-28	SEEP	7.88	26.4	39.7	2.78507	1066.21	2383.9	167.069	28.4468	3.86575	2.57004
2012-09-28	SEEP	7.85	26.9	39.8	2.78507	1157.21	2401.49	159.776	30.4877	3.69545	2.46086
2012-09-29	SEEP	7.82	25.5	39.7	2.78507	1238.62	2437.25	144.83	33.7851	3.3482	2.21957
2012-09-29	SEEP	7.93	26	39.8	2.78507	930.556	2345.95	182.708	25.0584	4.22195	2.80328
2012-09-29	REF A	8.13	26.8	39.8	2.70122	522.466	2068.36	261.441	13.798	6.0462	4.02494
2012-09-30	REF A	8.08	25.2	39.8	2.70122	596.461	2143.8	230.269	16.3824	5.31707	3.52148
2012-09-30	REF A	8.11	25.8	39.8	2.70122	550.202	2104.28	246.577	14.8891	5.69673	3.78008
2012-09-30	SEEP	7.76	25.8	39.7	2.78507	1449.09	2474.86	129.242	39.2343	2.98868	1.98313
2012-09-30	SEEP	7.93	25.6	39.7	2.78507	928.61	2351.21	180.53	25.2665	4.17392	2.76782
2012-10-01	SEEP	7.99	26	39.8	2.78507	690.806	2243.54	225.098	18.6024	5.20149	3.45366
2012-10-01	SEEP	7.95	26.4	39.8	2.78507	884.477	2324.11	191.804	23.586	4.43391	2.9478
2012-10-01	REF A	8.09	26.3	39.8	2.70122	583.482	2118.85	240.665	15.5975	5.56285	3.69717
2012-10-02	REF A	8.11	25.9	39.8	2.70122	550.481	2102.91	247.152	14.86	5.71056	3.79047
2012-10-02	SEEP	7.92	26.1	39.8	2.78507	956.345	2353.37	179.647	25.6899	4.15163	2.75747
2012-10-03	SEEP	7.86	25.5	39.7	2.78507	1116.15	2408.15	156.906	30.4445	3.6274	2.40466
2012-10-03	REF A	8.09	25.8	39.8	2.70122	581.948	2125.53	237.857	15.7482	5.49526	3.64639
2012-10-04	SEEP	7.85	26	39.8	2.78507	1149.35	2410.07	156.123	30.9502	3.60765	2.39539
2012-10-01	200W	8.1	25.9	39.8	2.7905	585.619	2186.23	251.096	15.8086	5.80168	3.85095
2012-10-01	200E	8.06	26	39.8	2.74984	645.135	2193.96	230.498	17.3725	5.32627	3.53652
2012-10-01	200W	7.85	26.2	39.7	2.7905	1154.14	2413.82	156.94	30.9433	3.63062	2.41217
2012-10-01	200E	8.03	26.4	39.7	2.74984	702.989	2220.2	219.787	18.756	5.08557	3.381
2012-10-01	200W	8.04	25.5	39.8	2.7905	690.161	2254.46	222.842	18.8154	5.14695	3.41202
2012-10-01	200E	8.12	25.7	39.7	2.74984	545.136	2135.31	254.692	14.796	5.88913	3.90646
2012-10-05	REF B	8.12	25.9	39.8	2.70329	535.601	2093.73	251.805	14.4583	5.81807	3.86183
2012-10-05	REF B	8.07	25.7	39.7	2.70329	615.964	2150.36	228.594	16.7184	5.28569	3.50618
2013-06-18	REF B	8.12	22.5	37.5	2.70329	537.589	2167.41	222.546	16.0145	5.23094	3.4331
2013-06-18	REF B	8.13	22.4	37.8	2.70329	521.102	2155.14	227.4	15.5395	5.3312	3.49868
2013-06-18	REF B	8.16	22.5	38	2.70329	478.623	2120.35	241.649	14.2201	5.6562	3.71352
2013-06-18	REF B	8.14	22.4	38	2.70329	505.84	2142.55	232.466	15.0683	5.44082	3.57109
2013-06-18	REF B	8.15	22.4	38	2.70329	491.942	2132.21	236.733	14.6543	5.5407	3.63664
2013-06-19	SEEP	7.52	25.3	37.7	2.78507	2658.29	2609.24	73.6914	73.6292	1.73429	1.14793
2013-06-19	SEEP	7.54	25.3	37.8	2.78507	2529.65	2601.04	77.1064	70.03	1.81306	1.20017
2013-06-19	SEEP	7.53	25.3	37.9	2.78507	2591.01	2604.51	75.633	71.6914	1.77685	1.17628
2013-06-19	SEEP	7.61	25.3	37.9	2.78507	2127.17	2570.75	89.7521	58.8573	2.10854	1.39586
2013-06-20	SEEP	7.56	24.3	37.8	2.78507	2385.72	2598.18	78.236	67.7296	1.83753	1.21265
2013-06-20	SEEP	7.57	24.1	37.9	2.78507	2322.02	2594.7	79.6559	66.2229	1.86887	1.23267
2013-06-20	SEEP	7.68	23.9	38	2.78507	1763.31	2545.21	100.286	50.5201	2.35038	1.54945
2013-06-20	200 E	7.8	24	37.8	2.74984	1287.94	2445.91	126.822	36.8448	2.97772	1.96333
2013-06-20	200 E	7.74	24	38.1	2.74984	1497.2	2479.4	112.782	42.7639	2.64121	1.7418
2013-06-20	200 E	7.79	23.9	38	2.74984	1318.35	2451.45	124.435	37.7716	2.91635	1.92255
2013-06-20	200 E	7.75	23.9	38.1	2.74984	1458.53	2474.46	114.827	41.7659	2.68884	1.77268
2013-06-20	200 W	8.02	24.4	38	2.7905	734.785	2307.06	201.936	20.7855	4.73515	3.12626
2013-06-20	200 W	7.95	24.2	38.1	2.7905	884.269	2369.47	175.872	25.1284	4.11954	2.71835
2013-06-20	200 W	7.81	24.1	38	2.7905	1273.54	2474.05	132.308	36.3019	3.10148	2.04582
2013-06-20	200 W	7.96	24.1	38.2	2.7905	859.82	2361.26	179.228	24.4832	4.19406	2.76686
2013-06-21	REF A	8.16	24.1	38.5	2.70122	479.608	2089.86	253.217	13.6353	5.90991	3.89946
2013-06-21	REF A	8.17	24.3	38.4	2.70122	467.117	2077.27	258.512	13.2197	6.03997	3.98747
2013-06-21	REF A	8.16	24.4	38.5	2.70122	480.288	2085.6	255.02	13.5509	5.95371	3.93192
2013-06-21	200 E	7.98	24.3	37.8	2.74984	806.738	2310.9	183.029	22.9029	4.29881	2.83693
2013-06-21	200 E	7.99	24.3	37.8	2.74984	785.446	2302.32	186.597	22.2985	4.38261	2.89223
2013-06-21	200 E	7.85	24.2	37.9	2.74984	1133.51	2410.73	141.451	32.245	3.31905	2.18984
2013-06-21	200 W	7.94	24.4	37.9	2.7905	910.717	2377.44	172.672	25.7758	4.05246	2.67535
2013-06-21	200 W	7.96	24.1	38.1	2.7905	860.511	2362.23	178.872	24.5157	4.18938	2.76361
2013-06-21	200 W	7.97	24.1	38.1	2.7905	837.921	2353.8	182.385	23.8721	4.27166	2.81788
2013-06-21	SEEP	7.64	24.1	38	2.78507	1951.78	2563.46	92.6835	55.6348	2.17263	1.43313
2013-06-21	SEEP	7.56	24	38	2.78507	2376.18	2598.8	77.915	67.9052	1.82625	1.20429
2013-06-21	SEEP	7.67	24	38	2.78507	1809.56	2549.57	98.4726	51.7127	2.3081	1.52203
2013-06-23	REF A	8.15	23.7	38.5	2.70122	492.365	2106.33	246.372	14.1419	5.74804	3.78811
2013-06-23	REF A	8.14	23.6	38.5	2.70122	506.125	2118.36	241.399	14.5746	5.63151	3.71022
2013-06-23	REF A	8.15	23.7	38.5	2.70122	492.365	2106.33	246.372	14.1419	5.74804	3.78811
2013-06-23	SEEP	7.59	25.5	38	2.78507	2238	2578.06	86.6846	61.5844	2.03516	1.34821
2013-06-23	SEEP	7.6	25.4	38.1	2.78507	2180	2573.66	88.4958	60.1065	2.07559	1.37466
2013-06-23	SEEP	7.69	25.5	38	2.78507	1744.08	2529.29	107.065	47.9929	2.51364	1.66519
2013-06-24	REF A	7.99	24.4	37.6	2.70122	772.997	2261.39	182.953	21.9123	4.30495	2.84141
2013-06-24	REF A	8	24.4	37.7	2.70122	751.891	2251.8	186.873	21.3028	4.39337	2.89999
2013-06-24	REF A	8.01	24.5	37.6	2.70122	733.034	2242.98	190.597	20.7268	4.48532	2.96135
2013-06-25	REF B	8.06	23.7	38.6	2.70329	631.818	2197.83	209.458	18.1378	4.88254	3.21787
2013-06-25	REF B	8.09	23.8	38.7	2.70329	581.642	2166.28	222.423	16.6459	5.18067	3.41552
2013-06-25	REF B	8.08	24	38.7	2.70329	598.588	2173.61	219.431	17.0434	5.11189	3.3722
2013-09-03	REF B	8.11	25.9	39	2.70329	554.841	2114.29	243.937	15.0397	5.67816	3.76827
2013-09-03	REF B	8.04	25.8	38.9	2.70329	673.996	2187.8	213.701	18.3241	4.97838	3.30269
2013-09-03	REF B	8.12	25.6	38.9	2.70329	539.153	2108.92	246.18	14.7307	5.73377	3.80142
2013-09-03	REF B	8.13	25.1	38.8	2.70329	523.387	2106.3	247.262	14.4864	5.76119	3.81348
2013-09-04	REF A	8.1	25.9	38.7	2.70122	571.698	2126.78	238.117	15.5207	5.5579	3.68801
2013-09-04	REF A	8.13	25.8	39.1	2.70122	523.3	2091.17	252.473	14.2124	5.87085	3.89504
2013-09-04	REF A	8.14	25.9	39.4	2.70122	507.525	2074.97	258.916	13.7288	6.00467	3.98542
2013-09-04	SEEP	7.63	26.6	39.5	2.78507	2029.6	2544.47	100.414	53.9433	2.3283	1.54886
2013-09-04	SEEP	7.68	26.6	39.7	2.78507	1788.04	2516.63	111.945	47.4743	2.59079	1.72354
2013-09-04	SEEP	7.65	26.3	39.6	2.78507	1924.21	2535.53	104.086	51.4902	2.41042	1.60196
2013-09-04	200 E	8.13	26.4	39.7	2.74984	531.738	2114.18	263.483	14.187	6.09662	4.05318
2013-09-04	200 E	8.12	26.3	39.6	2.74984	547.234	2128.09	257.818	14.6435	5.97054	3.96801
2013-09-04	200 E	8.12	26.6	39.7	2.74984	547.549	2122.59	260.047	14.538	6.01838	4.00376
2013-09-04	200 W	8.14	26.4	39.5	2.7905	525.75	2137.8	271.384	14.0416	6.29123	4.18241
2013-09-04	200 W	8.11	26.5	39.6	2.7905	572.117	2169.21	258.348	15.2351	5.98405	3.97956
2013-09-04	200 W	7.94	26.5	39.7	2.7905	911.598	2337.48	188.645	24.2627	4.36544	2.90318

## Sheet: Nutrients
Sample	NO3 (μΜ)	NO2 (μΜ)	NH4 (μΜ)	PO4 (μΜ)	SiO4 (μΜ)
SEEP_1	0.008	0.055	0.392049	0.0272628	4.195
SEEP_2	0.131	0.051	0.254003	0.0163577	3.277
SEEP_3	0.071	0.056	0.051	0.0327154	4.583
200 W_1	0.129	0.041	0.408614	0.0218103	5.431
200 W_2	0.138	0.041	0.33683	0.0436205	9.925
200 W_3	0.014	0.049	0.051	0.0272628	3.758
200 E_1	0.902	0.063	1.40254	0.0436205	1.825
200 E_2	0.369	0.056	0.767532	0.0436205	1.281
200 E_3	0.407	0.057	1.05467	0.0272628	1.715
REF A_1	0.117	0.046	0.414136	0.0272628	2.071
REF A_2	0.024	0.039	0.051	0.0272628	1.64
REF A_3	0.021	0.042	0.143567	0.0163577	1.937
REF B_1	0.109	0.043	0.342352	0.0436205	1.718
REF B_2	0.033	0.03	0.193263	0.0436205	0.899
REF B_3	0.114	0.046	0.358918	0.0436205	0.923

## Sheet: Heavy metals
				mg/kg
Site	Species	replicate	Weight	Al	Cr	Fe	Co	Ni	Cu	Zn	As	Cd
REF A	Dictyota	1	0.0999	173.848	0.912513	242.703	1.93574	4.6042	7.14444	43.9981	18.6914	0.603904
REF A	Dictyota	2	0.0953	514.581	1.64816	520.041	1.48458	4.52739	10.2017	41.5604	17.432	0.512802
REF A	Dictyota	3	0.0991	134.982	0.88335	186.494	1.67992	4.40121	6.33491	41.9196	22.5961	0.702018
REF A	Dictyota	4	0.1014	637.502	1.91489	531.489	2.43866	5.39606	11.7177	70.6189	18.7995	0.824458
REF A	Dictyota	5	0.0987	112.19	0.662715	100.521	0.523708	1.97832	3.23222	12.0196	14.5113	0.220567
REF B	Dictyota	1	0.097	83.0786	0.909691	137.44	0.095567	2.46454	5.0232	15.2278	23.6626	0.0589691
REF B	Dictyota	2	0.0984	69.2794	0.837805	105.765	0.105386	2.25061	4.03445	13.9352	22.4824	0.0471545
REF B	Dictyota	3	0.0993	62.0799	0.838469	102.211	0.0843907	2.41752	5.01813	15.8432	22.621	0.128902
REF B	Dictyota	4	0.0999	159.854	1.96466	274.143	0.174174	3.58018	5.64555	15.6787	22.5052	0.0518519
REF B	Dictyota	5	0.0995	74.5678	0.915578	111.989	0.135779	2.05487	4.13427	12.7091	21.3092	0.0481407
SEEP	Dictyota	1	0.099	28.3318	0.701818	583.014	0.0177778	1.15919	1.73838	31.5001	19.2047	0.0183838
SEEP	Dictyota	2	0.0986	181.504	1.1001	661.577	0.131136	1.05335	2.54523	7.54412	15.1244	0.0163286
SEEP	Dictyota	3	0.1005	68.1373	0.745871	578.022	0.0947264	0.936915	2.58378	8.25861	16.5898	0.0179104
SEEP	Dictyota	4	0.0997	27.3815	0.847041	677.197	0.0172518	0.857071	1.40702	5.34313	12.8713	0.00962889
SEEP	Dictyota	5	0.0983	27.5388	0.890539	435.888	0.035707	0.574059	2.07162	2.11485	15.7199	0.00946083
200 W	Dictyota	1	0.0988	74.8752	1.67986	4135.1	0.0706478	1.35789	2.73623	11.3317	32.523	0.0225709
200 W	Dictyota	2	0.1005	1196.32	4.49721	7746.48	0.142587	1.02746	3.23632	9.88	46.3808	0.0151244
200 W	Dictyota	3	0.1012	68.0672	1.84753	5203.75	0.0547431	1.16166	2.45366	12.5812	40.6153	0.025
200 W	Dictyota	4	0.0902	58.8951	1.85443	5159.46	0.111086	1.77228	4.0102	12.8947	38.1405	0.0136364
200 W	Dictyota	5	0.1004	561.065	2.74871	6054.43	0.157669	1.30637	3.36464	11.8034	37.413	0.0126494
200 E	Dictyota	1	0.1006	44.7911	0.494533	464.629	0.0894632	1.10199	1.7497	5.29165	21.6528	0.0151093
200 E	Dictyota	2	0.1011	44.9011	0.442433	313.463	0.142038	1.30129	2.53581	7.76845	21.1896	0.0363996
200 E	Dictyota	3	0.0995	86.884	0.642613	539.82	0.0978894	1.71618	4.87015	9.56362	35.8419	0.0519598
200 E	Dictyota	4	0.092	120.509	0.721739	578.787	0.0884783	1.3463	4.25054	9.96228	26.4921	0.0375
200 E	Dictyota	5	0.1003	77.963	0.595115	530.93	0.0626122	1.22592	3.7681	8.50678	23.7913	0.0287139
									ph	ni						ph	cu
pH	cr								7.29	3.55449						7.29	9.43663
7.29	4.6616								7.43	4.44028						7.43	7.53389														ph	as
7.43	2.39644								7.7	6.28629						7.7	8.3992														7.29	37.9979
7.7	1.06073			Zn 213.857	75As	111Cd	208Pb		8.22	8.61417						8.22	7.8767														7.43	44.2427
8.22	1.82255			20.1542	26.6934	0.0595039	115.254		8.12	10.6895						8.12	9.09029														7.7	21.2319
8.12	2.60878			17.5142	24.3265	0.141166	29.8973		7.29	0.916117						7.29	2.04638														8.22	13.4486
7.29	0.857074								7.43	1.32514						7.43	3.00911														8.12	16.5459
7.43	2.52555								7.7	1.33834						7.7	3.12402														7.29	15.902
7.7	0.579287								8.22	4.18144						8.22	7.31716														7.43	39.0145
8.22	1.20433								8.12	2.55354						8.12	4.4242														7.7	25.7935
8.12	1.09324																														8.22	18.4061
																															8.12	22.5161

## Sheet: Benthic communities
Visual census with 20 x 20 cm quadrats in the shallow subtidal (0.5 m), subhorizontal surfaces
Site	date	rep	Cystoseira corniculata	Cystoseira amentacea	Dictyota sp.	Cladostephus spongiosus	Padina pavonica (turfing form)	Padina pavonica (calcified form)	Sargassum vulgare	Cladophora sp.	Halimeda tuna	Halopteris scoparia	CCA	Porifera (black sp.)	Bare substratum	Jania rubens	Laurencia sp.	Caulerpa racemosa	Falkenbergia sp.	Porifera (orange sp.)	Amphiroa sp.	Corallina sp.	Turfing algae	Hydrozoa		Canopy-forming algae	Calcifying algae	H'
SEEP	2012-05-23	1	99	0	1	0	0	0	0	0	0	0	0	0	0	0	0	0	0	0	0	0	0	0		99	0	0.0560015
SEEP	2012-05-23	2	78	0	0	22	0	0	0	0	0	0	0	0	0	0	0	0	0	0	0	0	0	0		78	0	0.526908
SEEP	2012-05-23	3	8	0	40	0	42	0	10	0	0	0	0	0	0	0	0	0	0	0	0	0	0	0		18	0	1.16318
SEEP	2012-05-23	4	8	0	0	0	0	0	92	0	0	0	0	0	0	0	0	0	0	0	0	0	0	0		100	0	0.278769
SEEP	2012-05-23	5	28	0	0	0	65	0	12	4	1	0	0	0	0	0	0	0	0	0	0	0	0	0		40	0	1.06411
SEEP	2012-05-23	6	0	0	0	0	0	0	100	0	0	0	0	0	0	0	0	0	0	0	0	0	0	0		100	0	0
SEEP	2012-05-23	7	0	0	60	0	0	0	40	0	0	0	0	0	0	0	0	0	0	0	0	0	0	0		40	0	0.673012
200 E	2012-05-23	1	90	0	6	0	0	0	4	0	0	0	0	0	0	0	0	0	0	0	0	0	0	0		94	0	0.392384
200 E	2012-05-23	2	91	0	4	0	0	0	1	0	0	4	0	0	0	0	0	0	0	0	0	0	0	0		92	0	0.389384
200 E	2012-05-23	3	85	0	5	0	0	0	10	0	0	0	0	0	0	0	0	0	0	0	0	0	0	0		95	0	0.518186
200 E	2012-05-23	4	0	0	5	0	12	0	0	0	0	0	75	8	0	0	0	0	0	0	0	0	0	0		0	75	0.822038
200 E	2012-05-23	5	87	0	10	0	0	0	3	0	0	0	0	0	0	0	0	0	0	0	0	0	0	0		90	0	0.456613
200 E	2012-05-23	6	50	0	40	0	0	0	10	0	0	0	0	0	0	0	0	0	0	0	0	0	0	0		60	0	0.943348
200 E	2012-05-23	7	35	0	5	0	0	0	0	0	0	0	60	0	0	0	0	0	0	0	0	0	0	0		35	60	0.82372
200 W	2012-05-23	1	95	0	5	0	0	0	0	0	0	0	0	0	0	0	0	0	0	0	0	0	0	0		95	0	0.198515
200 W	2012-05-23	2	80	0	5	10	0	0	5	0	0	0	0	0	0	0	0	0	0	0	0	0	0	0		85	0	0.708347
200 W	2012-05-23	3	20	0	5	0	0	0	10	0	0	0	65	0	0	0	0	0	0	0	0	0	0	0		30	65	0.981942
200 W	2012-05-23	4	50	0	20	24	0	0	5	0	1	0	0	0	0	0	0	0	0	0	0	0	0	0		55	0	1.20681
200 W	2012-05-23	5	15	0	35	0	11	0	0	0	0	0	4	0	0	0	0	0	0	0	0	0	0	0		15	4	1.14393
200 W	2012-05-23	6	80	0	0	20	0	0	0	0	0	0	0	0	0	0	0	0	0	0	0	0	0	0		80	0	0.500402
200 W	2012-05-23	7	90	0	10	0	0	0	0	0	0	0	0	0	0	0	0	0	0	0	0	0	0	0		90	0	0.325083
REF A	2012-05-28	1	80	0	8	0	0	2	0	0	0	0	0	0	10	0	0	0	0	0	0	0	0	0		80	2	0.689072
REF A	2012-05-28	2	100	0	0	0	0	0	0	0	0	0	0	0	0	0	0	0	0	0	0	0	0	0		100	0	0
REF A	2012-05-28	3	60	15	15	0	0	0	0	0	0	0	0	0	10	0	0	0	0	0	0	0	0	0		75	0	1.10589
REF A	2012-05-28	4	0	0	65	0	0	20	0	0	0	10	0	0	5	0	0	0	0	0	0	0	0	0		0	20	0.981942
REF A	2012-05-28	5	30	0	25	0	0	15	0	0	0	0	5	0	25	0	0	0	0	0	0	0	0	0		30	20	1.48869
REF A	2012-05-28	6	15	35	35	0	0	0	0	0	0	0	1	0	4	10	0	0	0	0	0	0	0	0		50	11	1.42451
REF A	2012-05-28	7	75	5	0	0	0	0	20	0	0	0	0	0	0	5	0	0	0	0	0	0	0	0		100	5	0.846145
REF B	2012-05-29	1	45	0	25	0	0	10	0	0	0	0	5	0	10	0	5	0	0	0	0	0	0	0		45	15	1.46599
REF B	2012-05-29	2	80	0	0	0	0	10	0	0	0	0	10	0	0	0	0	0	0	0	0	0	0	0		80	20	0.639032
REF B	2012-05-29	3	25	0	35	0	0	5	0	0	0	30	4	0	0	1	0	0	0	0	0	0	0	0		25	10	1.3998
REF B	2012-05-29	4	0	0	5	0	0	10	0	0	0	50	0	0	0	5	30	0	0	0	0	0	0	0		0	15	1.2376
REF B	2012-05-29	5	90	0	5	0	0	0	0	0	0	0	0	0	5	0	0	0	0	0	0	0	0	0		90	0	0.394398
REF B	2012-05-29	6	94	0	0	0	0	0	0	0	1	0	0	0	0	0	5	0	0	0	0	0	0	0		94	0	0.254001
REF B	2012-05-29	7	0	0	30	0	0	0	60	0	0	0	5	0	0	0	0	5	0	0	0	0	0	0		60	5	0.96726
SEEP	2012-09-30	1	90	0	0	0	0	0	1	0	0	0	0	0	5	0	0	0	4	0	0	0	0	0		91	0	0.419418
SEEP	2012-09-30	2	3	0	0	0	0	0	0	20	2	0	0	0	0	5	65	0	0	10	0	0	0	0		3	5	1.01559
SEEP	2012-09-30	3	95	0	0	0	0	0	0	0	0	0	0	0	0	0	0	0	5	0	0	0	0	0		95	0	0.198515
SEEP	2012-09-30	4	0	0	0	0	0	0	0	0	0	0	0	0	15	5	85	0	0	0	0	0	0	0		0	5	0.422709
SEEP	2012-09-30	5	75	0	0	0	0	0	0	0	0	0	0	0	20	0	5	0	0	0	0	0	0	0		75	0	0.687436
SEEP	2012-09-30	6	83	0	0	0	0	0	0	0	0	0	2	0	12	0	0	0	3	0	0	0	0	0		83	2	0.592522
200 E	2012-09-30	1	80	0	0	0	0	0	0	0	1	0	2	0	0	14	0	0	0	0	3	0	0	0		80	19	0.68326
200 E	2012-09-30	2	65	0	0	0	0	0	0	0	0	0	15	0	0	20	0	0	0	0	0	0	0	0		65	35	0.886464
200 E	2012-09-30	3	65	0	0	0	0	0	0	0	0	0	15	0	0	20	0	0	0	0	0	0	0	0		65	35	0.886464
200 E	2012-09-30	4	0	0	0	0	0	0	0	0	0	0	15	0	0	80	0	0	0	0	0	5	0	0		0	100	0.612869
200 E	2012-09-30	5	35	0	0	0	0	0	0	0	0	0	30	0	0	35	0	0	0	0	0	0	0	0		35	65	1.09607
200 E	2012-09-30	6	40	0	0	0	0	0	0	0	0	0	5	0	0	45	0	0	0	10	0	0	0	0		40	50	1.10589
200 W	2012-09-30	1	78	0	0	0	0	0	0	0	0	0	5	0	15	0	3	0	0	0	0	0	0	0		78	5	0.736041
200 W	2012-09-30	2	35	0	0	15	0	0	0	0	0	0	0	0	0	20	0	0	0	0	0	0	30	0		35	20	1.33509
200 W	2012-09-30	3	0	0	0	5	0	0	0	0	0	30	35	0	20	5	5	0	0	0	0	0	0	0		0	40	1.49988
200 W	2012-09-30	4	40	0	0	0	0	0	0	0	0	0	0	0	0	50	10	0	0	0	0	0	0	0		40	50	0.943348
200 W	2012-09-30	5	5	0	0	45	0	0	0	0	0	0	0	0	0	50	0	0	0	0	0	0	0	0		5	50	0.855689
200 W	2012-09-30	6	80	0	0	0	0	0	0	0	0	0	5	0	0	15	0	0	0	0	0	0	0	0		80	20	0.612869
REF A	2012-09-30	1	40	0	0	0	0	0	0	0	0	0	0	0	20	35	0	0	0	0	0	0	0	5		40	35	1.20563
REF A	2012-09-30	2	35	0	0	0	0	0	0	0	0	0	35	0	5	20	0	0	0	5	0	0	0	0		35	55	1.35634
REF A	2012-09-30	3	25	0	0	0	0	0	0	0	0	0	15	0	0	60	0	0	0	0	0	0	0	0		25	75	0.937637
REF A	2012-09-30	4	0	0	0	0	0	0	0	0	0	30	20	0	0	50	0	0	0	0	0	0	0	0		0	70	1.02965
REF A	2012-09-30	5	10	0	0	0	0	0	0	0	0	0	10	0	0	80	0	0	0	0	0	0	0	0		10	90	0.639032
REF A	2012-09-30	6	0	0	0	0	0	0	0	0	0	0	10	0	0	90	0	0	0	0	0	0	0	0		0	100	0.325083
REF B	2012-10-05	1	30	0	0	0	0	0	0	0	0	0	5	0	0	45	2	0	0	0	3	0	0	0		30	53	1.07718
REF B	2012-10-05	2	0	0	0	0	0	2	0	0	0	0	35	0	35	10	0	0	0	0	0	0	18	0		0	47	1.35204
REF B	2012-10-05	3	0	0	0	0	0	0	0	0	0	0	50	0	30	0	15	0	0	0	0	0	0	5		0	50	1.14212
REF B	2012-10-05	4	0	0	0	0	0	0	0	0	2	0	2	0	0	15	80	0	0	0	1	0	0	0		0	18	0.665615
REF B	2012-10-05	5	75	0	0	0	0	0	0	0	0	0	10	0	5	10	0	0	0	0	0	0	0	0		75	20	0.826065
REF B	2012-10-05	6	40	0	0	0	0	5	0	0	0	0	5	0	0	50	0	0	0	0	0	0	0	0		40	60	1.01266
